# Supplementary material for: Impatiens wutaishanensis (Balsaminaceae), a new species from Southeast Yunnan, China
Source: PhytoKeys. 2021 Apr 16;176:43–53. doi: 10.3897/phytokeys.176.58825 (PMC8065009; doi:10.3897/phytokeys.176.58825)
Supplement: XML Treatment for Impatiens wutaishanensis [file phytokeys.176.58825-treatment1.xml]

<!DOCTYPE tp:taxon-treatment
  PUBLIC "-//TaxonX//DTD Taxonomic Treatment Publishing DTD v0 20100105//EN" "tax-treatment-NSO.dtd">
<tp:taxon-treatment xmlns:tp="http://www.plazi.org/taxpub"><tp:treatment-meta><kwd-group><label>Taxon classification</label><kwd><named-content xmlns:xlink="http://www.w3.org/1999/xlink" content-type="kingdom">Plantae</named-content></kwd><kwd><named-content xmlns:xlink="http://www.w3.org/1999/xlink" content-type="order">Ericales</named-content></kwd><kwd><named-content xmlns:xlink="http://www.w3.org/1999/xlink" content-type="family">Balsaminaceae</named-content></kwd></kwd-group><mixed-citation publication-type="journal"><person-group><name><surname>Liao</surname><given-names>Rong-Li</given-names></name><name><surname>Cai</surname><given-names>Lei</given-names></name><name><surname>Yu</surname><given-names>Zhi-Yong</given-names></name><name><surname>Wang</surname><given-names>Yue-Hua</given-names></name><name><surname>Sun</surname><given-names>Wei-Bang</given-names></name></person-group><article-title><italic><tp:taxon-name><tp:taxon-name-part taxon-name-part-type="genus" reg="Impatiens">Impatiens</tp:taxon-name-part> <tp:taxon-name-part taxon-name-part-type="species" reg="wutaishanensis">wutaishanensis</tp:taxon-name-part></tp:taxon-name></italic> (<tp:taxon-name><tp:taxon-name-part taxon-name-part-type="family">Balsaminaceae</tp:taxon-name-part></tp:taxon-name>), a new species from Southeast Yunnan, China</article-title><source>PhytoKeys</source><day>16</day><month>4</month><year>2021</year><volume>176</volume><fpage>43</fpage><lpage>53</lpage><pub-id pub-id-type="doi">10.3897/phytokeys.176.58825</pub-id></mixed-citation></tp:treatment-meta><tp:nomenclature><tp:taxon-name><object-id xmlns:xlink="http://www.w3.org/1999/xlink" content-type="arpha" xlink:type="simple">7E11335A-DD95-5491-9F42-A0A0D34D00F1</object-id>
            <tp:taxon-name-part taxon-name-part-type="genus" reg="Impatiens">Impatiens</tp:taxon-name-part>
            <tp:taxon-name-part taxon-name-part-type="species" reg="wutaishanensis">wutaishanensis</tp:taxon-name-part>
            <object-id xmlns:xlink="http://www.w3.org/1999/xlink" content-type="ipni" xlink:type="simple">urn:lsid:ipni.org:names:77216566-1</object-id>
          </tp:taxon-name><tp:taxon-authority>R.L. Liao &amp; Lei Cai</tp:taxon-authority><tp:taxon-status xmlns:xlink="http://www.w3.org/1999/xlink" xlink:type="simple">sp. nov.</tp:taxon-status><xref ref-type="fig" rid="F1">Figs 1</xref><xref ref-type="fig" rid="F2">, 2</xref></tp:nomenclature><tp:treatment-sec sec-type="material" id="SECID0EJIAC"><title>Type.</title><p>China, Yunnan Province, Jinping County, Maandi, alt. 1650 m a.s.l., <named-content xmlns:xlink="http://www.w3.org/1999/xlink" content-type="dwc:verbatimCoordinates" xlink:type="simple"><named-content content-type="geo-json" specific-use="{&#34;type&#34;:&#34;Point&#34;,&#34;coordinates&#34;:[103.474939,22.772214]}" id="NCID0ESIAC" xlink:type="simple">22°46'19.97"N, 103°28'29.78"E</named-content></named-content>, 10 September 2016, Lei Cai &amp; Z.Y. Yu CL16050 (holotype:1498854, KUN!; isotypes:1498855, KUN!).</p></tp:treatment-sec><tp:treatment-sec sec-type="diagnosis" id="SECID0EXIAC"><title>Diagnosis.</title><p>This species is similar to <italic><tp:taxon-name><tp:taxon-name-part taxon-name-part-type="genus" reg="Impatiens">Impatiens</tp:taxon-name-part> <tp:taxon-name-part taxon-name-part-type="species" reg="parvisepala">parvisepala</tp:taxon-name-part></tp:taxon-name></italic> S.X. Yu &amp; Y.T. Hou (2011: 57) (<xref ref-type="bibr" rid="B11">Hou et al. 2011</xref>) in its racemose inflorescences, its alternate and aggregated or subverticillate at stem apex arrangement leaf, and its yellow flowers, but it can be distinguished by its conspicuous 0.5–2.4 cm long petiole (vs. sub-sessile or sessile), its shorter 10–35 cm high plants (vs. 35–60 cm high), its 3.5–12 × 1.5–4 cm elliptic to lanceolate-oblong leaf blades with cuneate bases (vs. 12–20 × 3.5–6 cm obovate or obovate-lanceolate blade with attenuate bases), its slightly incurved or narrowing to incurved spur (vs. nearly straight spur), and its racemose inflorescences with up to 22 flowers (vs. 6–8 flowers per inflorescence).</p><fig id="F1" position="float" orientation="portrait"><object-id xmlns:xlink="http://www.w3.org/1999/xlink" content-type="doi" xlink:type="simple">10.3897/phytokeys.176.58825.figure1</object-id><object-id xmlns:xlink="http://www.w3.org/1999/xlink" content-type="arpha" xlink:type="simple">ACB81D51-D99F-57D9-BAEB-B878CC0CCBA7</object-id><label>Figure 1.</label><caption><p><italic><tp:taxon-name><tp:taxon-name-part taxon-name-part-type="genus" reg="Impatiens">Impatiens</tp:taxon-name-part> <tp:taxon-name-part taxon-name-part-type="species" reg="wutaishanensis">wutaishanensis</tp:taxon-name-part></tp:taxon-name></italic> R.L. Liao &amp; Lei Cai <bold>A</bold> habit <bold>B</bold> whole plant <bold>C</bold> inflorescence <bold>D</bold> capsule <bold>E</bold> flower in front view <bold>F</bold> flower in lateral view <bold>G</bold> different parts of the flower.</p></caption><graphic xmlns:xlink="http://www.w3.org/1999/xlink" xlink:href="phytokeys-176-043-g001.jpg" position="float" orientation="portrait" xlink:type="simple" id="oo_531547.jpg"><uri content-type="original_file" xlink:type="simple">https://binary.pensoft.net/fig/531547</uri></graphic></fig><fig id="F2" position="float" orientation="portrait"><object-id xmlns:xlink="http://www.w3.org/1999/xlink" content-type="doi" xlink:type="simple">10.3897/phytokeys.176.58825.figure2</object-id><object-id xmlns:xlink="http://www.w3.org/1999/xlink" content-type="arpha" xlink:type="simple">1B741CA4-A6C8-530A-BB1D-0E2387D2BE3A</object-id><label>Figure 2.</label><caption><p><italic><tp:taxon-name><tp:taxon-name-part taxon-name-part-type="genus" reg="Impatiens">Impatiens</tp:taxon-name-part> <tp:taxon-name-part taxon-name-part-type="species" reg="wutaishanensis">wutaishanensis</tp:taxon-name-part></tp:taxon-name></italic> R.L. Liao &amp; Lei Cai (drawn by R.M. Zhang) <bold>A</bold> habit <bold>B</bold> root <bold>C</bold> inner lateral sepal <bold>D</bold> outer lateral sepal <bold>E</bold> dorsal petal <bold>F</bold> lateral united petals (<bold>F1</bold>: upper petal <bold>F2</bold>: lower petal) <bold>G</bold> lower sepal <bold>H</bold> ovary and stamens <bold>I</bold> flower in front view <bold>J</bold> flower in lateral view <bold>K</bold> partial view of leaf margin.</p></caption><graphic xmlns:xlink="http://www.w3.org/1999/xlink" xlink:href="phytokeys-176-043-g002.jpg" position="float" orientation="portrait" xlink:type="simple" id="oo_531548.jpg"><uri content-type="original_file" xlink:type="simple">https://binary.pensoft.net/fig/531548</uri></graphic></fig></tp:treatment-sec><tp:treatment-sec sec-type="description" id="SECID0EEMAC"><title>Description.</title><p>Perennial herb, 10–35 cm tall, glabrous. Root-system shallow, with runners and adventitious roots. Stem fleshy, erect, simple, lower nodes swollen. Leaves simple, alternate, aggregated or subverticillate at stem apex; petiole 0.5–2.4 cm long, leaf blade 3.5–12 × 1.5–4 cm, elliptic, lanceolate, or lanceolate-oblong, base cuneate, margin roughly crenate, mucronulate, apex acuminate, adaxial surface dark green, abaxial surface pale green, lateral veins 4–8 pairs. Racemes in the upper leaf axils, 1–4, 4.2–28 cm long, erect, each with up to 22 flowers. Pedicels 0.6–2.5 cm long, bracteate at base. Bracts ca. 8 mm long, lanceolate to subulate, apex acute, base obtuse, margin entire. Flowers yellow. Lateral sepals 4, light green, the outer pair ca. 5–8 × 3–4 mm, ovate or obovate; the inner pair ca. 8–13 × 1–3 mm, sickle-shaped, obliquely lanceolate, apex acuminate or caudate. Lower sepal 1.5–2.2 × 1.2–2 cm excluding the spur, yellow to yellowish green with reddish patches, obliquely infundibuliform, base gradually constricted into a spur, spur 1.2–3 cm long, slightly incurved or narrowing to incurved, apex rostellate. Dorsal petal 1.3–2.3 × 0.7–1.6 cm, yellow with nearly transparent base, obovate to ovate, apex acuminate, with an inconspicuous dorsal crest, base truncate or cuneate. Lateral united petals ca. 1.6–3 cm long, yellow with nearly transparent base and reddish patches; the upper petals ca. 1.5–2.3 × 0.7–1 cm, oblong; the lower petal ca.1.2–1.8 × 0.6–0.8 cm, reniform. Stamens 5, filaments linear, ca. 3 mm long, anthers obtuse. Ovary fusiform, slightly curved. Placentation axile with four locules. Capsule (immature) clavate, 2–2.5 cm long.</p></tp:treatment-sec><tp:treatment-sec sec-type="Pollen morphology" id="SECID0EJMAC"><title>Pollen morphology.</title><p>Pollen grains triangular-round with three equal sides in polar view, and the equatorial view is elliptic, long-elliptic, P×E=16.56±1.78 (14.51–21.73)× 30.00±0.98 (28.35–32.11) μm. 3-colpate, linear, the entire surface is covered with reticulate ornamentation, granules in lumina (Fig. <xref ref-type="fig" rid="F3">3</xref>).</p><fig id="F3" position="float" orientation="portrait"><object-id xmlns:xlink="http://www.w3.org/1999/xlink" content-type="doi" xlink:type="simple">10.3897/phytokeys.176.58825.figure3</object-id><object-id xmlns:xlink="http://www.w3.org/1999/xlink" content-type="arpha" xlink:type="simple">4E68F9F2-E740-592F-AA12-31B6E8A5CCA4</object-id><label>Figure 3.</label><caption><p>Micromorphology of <italic><tp:taxon-name><tp:taxon-name-part taxon-name-part-type="genus" reg="Impatiens">Impatiens</tp:taxon-name-part> <tp:taxon-name-part taxon-name-part-type="species" reg="wutaishanensis">wutaishanensis</tp:taxon-name-part></tp:taxon-name></italic> R.L. Liao &amp; Lei Cai under cryo-<abbrev xmlns:xlink="http://www.w3.org/1999/xlink" xlink:title="scanning electron microscopy" id="ABBRID0EGNAC" xlink:type="simple">SEM</abbrev><bold>A–D</bold> pollen <bold>A</bold> polar view <bold>B</bold> equatorial view <bold>C</bold> partial view <bold>D</bold> total view <bold>E–F</bold> leaf surface <bold>E</bold> adaxial epidermis <bold>F</bold> abaxial epidermis. Scale bar: 2 μm (<bold>A, B</bold>); 1 μm (<bold>C</bold>); 20 μm (<bold>D–F</bold>).</p></caption><graphic xmlns:xlink="http://www.w3.org/1999/xlink" xlink:href="phytokeys-176-043-g003.jpg" position="float" orientation="portrait" xlink:type="simple" id="oo_531549.jpg"><uri content-type="original_file" xlink:type="simple">https://binary.pensoft.net/fig/531549</uri></graphic></fig></tp:treatment-sec><tp:treatment-sec sec-type="Leaf surface micromorphology" id="SECID0EFOAC"><title>Leaf surface micromorphology.</title><p>The anticlinal walls of the epidermal cells on the adaxial surfaces are straight, while those of the abaxial surface are sinuate. The stomata only appeared on the abaxial surface of the leaf, the shape was anomocytic and the outline of the guard cells was suborbiculate (Fig. <xref ref-type="fig" rid="F3">3</xref>).</p></tp:treatment-sec><tp:treatment-sec sec-type="phenology" id="SECID0EPOAC"><title>Phenology.</title><p>This new species was observed flowering from August to November, and fruiting from September to December.</p></tp:treatment-sec><tp:treatment-sec sec-type="distribution" id="SECID0EUOAC"><title>Distribution.</title><p>This species is currently known from only two small subpopulations less than 10 km away (Shidong and Biaoshuiyan) in Jinping County of Southeast Yunnan, China (Fig. <xref ref-type="fig" rid="F4">4</xref>). The distribution area is very close to the border between China and Vietnam. We assume that this species should be distributed in Vietnam due to its similar habitat and proximity to the type locality, which will be verified by future investigation.</p><fig id="F4" position="float" orientation="portrait"><object-id xmlns:xlink="http://www.w3.org/1999/xlink" content-type="doi" xlink:type="simple">10.3897/phytokeys.176.58825.figure4</object-id><object-id xmlns:xlink="http://www.w3.org/1999/xlink" content-type="arpha" xlink:type="simple">6EA0A01C-84D4-5E57-8D73-5EB965DDB9D7</object-id><label>Figure 4.</label><caption><p>Distribution of <italic><tp:taxon-name><tp:taxon-name-part taxon-name-part-type="genus" reg="Impatiens">Impatiens</tp:taxon-name-part> <tp:taxon-name-part taxon-name-part-type="species" reg="wutaishanensis">wutaishanensis</tp:taxon-name-part></tp:taxon-name></italic> R.L. Liao &amp; Lei Cai and <italic><tp:taxon-name><tp:taxon-name-part taxon-name-part-type="genus" reg="Impatiens">I.</tp:taxon-name-part> <tp:taxon-name-part taxon-name-part-type="species" reg="parvisepala">parvisepala</tp:taxon-name-part></tp:taxon-name></italic> S.X. Yu &amp; Y.T. Hou.</p></caption><graphic xmlns:xlink="http://www.w3.org/1999/xlink" xlink:href="phytokeys-176-043-g004.jpg" position="float" orientation="portrait" xlink:type="simple" id="oo_531550.jpg"><uri content-type="original_file" xlink:type="simple">https://binary.pensoft.net/fig/531550</uri></graphic></fig></tp:treatment-sec><tp:treatment-sec sec-type="ecology" id="SECID0ECAAE"><title>Ecology.</title><p>This new species has a runner with adventitious root produced from the nodes and was collected growing in the understory of forest at an elevation of 1300–1650 m. In the subpopulation in Shidong, the plants found coexist with the cultivated <italic><tp:taxon-name><tp:taxon-name-part taxon-name-part-type="genus" reg="Amomum">Amomum</tp:taxon-name-part> <tp:taxon-name-part taxon-name-part-type="species" reg="tsaoko">tsaoko</tp:taxon-name-part></tp:taxon-name></italic> Crevost &amp; Lemarie (<tp:taxon-name><tp:taxon-name-part taxon-name-part-type="family">Zingiberaceae</tp:taxon-name-part></tp:taxon-name>). In the subpopulation in Biaoshuiyan, the plants were found beside the artificial trail in a scenic area. The main accompanying species were <italic><tp:taxon-name><tp:taxon-name-part taxon-name-part-type="genus" reg="Begonia">Begonia</tp:taxon-name-part></tp:taxon-name></italic> Linn. sp. (<tp:taxon-name><tp:taxon-name-part taxon-name-part-type="family">Begoniaceae</tp:taxon-name-part></tp:taxon-name>), <italic><tp:taxon-name><tp:taxon-name-part taxon-name-part-type="genus" reg="Didymocarpus">Didymocarpus</tp:taxon-name-part> <tp:taxon-name-part taxon-name-part-type="species" reg="purpureobracteatus">purpureobracteatus</tp:taxon-name-part></tp:taxon-name></italic> W.W. Smith (<tp:taxon-name><tp:taxon-name-part taxon-name-part-type="family">Gesneriaceae</tp:taxon-name-part></tp:taxon-name>), <italic><tp:taxon-name><tp:taxon-name-part taxon-name-part-type="genus" reg="Epigeneium">Epigeneium</tp:taxon-name-part> <tp:taxon-name-part taxon-name-part-type="species" reg="amplum">amplum</tp:taxon-name-part></tp:taxon-name></italic> (Lindl.) Summerh. (<tp:taxon-name><tp:taxon-name-part taxon-name-part-type="family">Orchidaceae</tp:taxon-name-part></tp:taxon-name>), <italic><tp:taxon-name><tp:taxon-name-part taxon-name-part-type="genus" reg="Hedychium">Hedychium</tp:taxon-name-part> <tp:taxon-name-part taxon-name-part-type="species" reg="villosum">villosum</tp:taxon-name-part></tp:taxon-name></italic> Wall. (<tp:taxon-name><tp:taxon-name-part taxon-name-part-type="family">Zingiberaceae</tp:taxon-name-part></tp:taxon-name>), <italic><tp:taxon-name><tp:taxon-name-part taxon-name-part-type="genus" reg="Polygala">Polygala</tp:taxon-name-part> <tp:taxon-name-part taxon-name-part-type="species" reg="fallax">fallax</tp:taxon-name-part></tp:taxon-name></italic> Hemsl. (<tp:taxon-name><tp:taxon-name-part taxon-name-part-type="family">Polygalaceae</tp:taxon-name-part></tp:taxon-name>) and <italic><tp:taxon-name><tp:taxon-name-part taxon-name-part-type="genus" reg="Vaccinium">Vaccinium</tp:taxon-name-part></tp:taxon-name></italic> Linn. sp. (<tp:taxon-name><tp:taxon-name-part taxon-name-part-type="family">Ericaceae</tp:taxon-name-part></tp:taxon-name>).</p></tp:treatment-sec><tp:treatment-sec sec-type="conservation status" id="SECID0EQDAE"><title>Conservation status.</title><p>This species is currently known only from Jinping County, Yunnan, China with one type locality and a subpopulation. The Extent of Occurrence (EOO) is less than 100 km<sup>2</sup> and the known Area of Occupancy (AOO) is less than 15 km<sup>2</sup>. The conservation status can be evaluated as Vulnerable (VU) D2 based on IUCN Red List Categories and Criteria (<xref ref-type="bibr" rid="B12">IUCN 2019</xref>). About 350 and 200 individuals were known in the two subpopulations of Biaoshuiyan and Shidong, respectively, and both are exposed to human disturbance. Therefore, we assess this species as a Plant Species with Extremely Small Populations (PSESP) (<xref ref-type="bibr" rid="B24">Yang et al. 2020</xref>).</p></tp:treatment-sec><tp:treatment-sec sec-type="etymology" id="SECID0ECEAE"><title>Etymology.</title><p>The specific epithet ‘<italic><tp:taxon-name><tp:taxon-name-part taxon-name-part-type="genus" reg="Impatiens"/><tp:taxon-name-part taxon-name-part-type="species" reg="wutaishanensis">wutaishanensis</tp:taxon-name-part></tp:taxon-name></italic>’ refers to the type locality where the new species was found, located in the Wutaishan area of Jinping Fenshuiling National Nature Reserve, Jinping County, Southeast Yunnan, China. The Chinese name is given as “五台山凤仙花”.</p></tp:treatment-sec><tp:treatment-sec sec-type="material" id="SECID0ESEAE"><title>Additional specimens examined.</title><p>Paratypes. China. Yunnan Province: Jinping County, Maandi Town, Shidong. <named-content xmlns:xlink="http://www.w3.org/1999/xlink" content-type="dwc:verbatimCoordinates" xlink:type="simple"><named-content content-type="geo-json" specific-use="{&#34;type&#34;:&#34;Point&#34;,&#34;coordinates&#34;:[103.474939,22.772214]}" id="NCID0E2EAE" xlink:type="simple">22°46'19.97"N, 103°28'29.78"E</named-content></named-content>, 1650 m a.s.l., 5 August 2015, Lei Cai et al., CL155 (KUN!); The same locality, 2 August 2020, R.L. Liao &amp; X.Y. Li, LRL202008003 (KUN!); Yunnan Province: Jinping County, Maandi Town, Biaoshuiyan, <named-content xmlns:xlink="http://www.w3.org/1999/xlink" content-type="dwc:verbatimCoordinates" xlink:type="simple"><named-content content-type="geo-json" specific-use="{&#34;type&#34;:&#34;Point&#34;,&#34;coordinates&#34;:[103.510161,22.732392]}" id="NCID0EDFAE" xlink:type="simple">22°43'56.61"N, 103°30'36.58"E</named-content></named-content>, 1311 m a.s.l., 2 August 2020, R.L. Liao &amp; X.Y. Li, LRL202008001 (KUN!)</p></tp:treatment-sec><tp:treatment-sec sec-type="discussion" id="SECID0EIFAE"><title>Discussion.</title><p>The new species is most similar to <italic><tp:taxon-name><tp:taxon-name-part taxon-name-part-type="genus" reg="Impatiens">Impatiens</tp:taxon-name-part> <tp:taxon-name-part taxon-name-part-type="species" reg="parvisepala">parvisepala</tp:taxon-name-part></tp:taxon-name></italic> in its racemose inflorescence, its yellow flowers with four lateral sepals. However, <italic><tp:taxon-name><tp:taxon-name-part taxon-name-part-type="genus" reg="Impatiens">I.</tp:taxon-name-part> <tp:taxon-name-part taxon-name-part-type="species" reg="wutaishanensis">wutaishanensis</tp:taxon-name-part></tp:taxon-name></italic> is usually a shorter plant and its petiolate leaf blades are smaller and elliptic, lanceolate, or lanceolate-oblong. Its nectar spur is slightly incurved or narrowing to an incurved spur, and each inflorescence may have up to 22 flowers (Figs <xref ref-type="fig" rid="F1">1</xref>, <xref ref-type="fig" rid="F2">2</xref>). In contrast, the plants of <italic><tp:taxon-name><tp:taxon-name-part taxon-name-part-type="genus" reg="Impatiens">I.</tp:taxon-name-part> <tp:taxon-name-part taxon-name-part-type="species" reg="parvisepala">parvisepala</tp:taxon-name-part></tp:taxon-name></italic> are taller, the sessile or subsessile leaf blades are larger and obovate or obovate-lanceolate, the spur is nearly straight and the number of flowers per inflorescence is 6–8 (<xref ref-type="bibr" rid="B11">Hou et al. 2011</xref>; <xref ref-type="bibr" rid="B19">Son et al. 2015</xref>). The distribution of these two species is geographically isolated from each other: <italic><tp:taxon-name><tp:taxon-name-part taxon-name-part-type="genus" reg="Impatiens">Impatiens</tp:taxon-name-part> <tp:taxon-name-part taxon-name-part-type="species" reg="wutaishanensis">wutaishanensis</tp:taxon-name-part></tp:taxon-name></italic>, is confined to Southeast Yunnan Province with two subpopulations, where the <italic><tp:taxon-name><tp:taxon-name-part taxon-name-part-type="genus" reg="Impatiens">I.</tp:taxon-name-part> <tp:taxon-name-part taxon-name-part-type="species" reg="parvisepala">parvisepala</tp:taxon-name-part></tp:taxon-name></italic> is recorded in western Guangxi and northern Vietnam (Fig. <xref ref-type="fig" rid="F4">4</xref>).</p><p>In order to illustrate the morphological circumscription of the new species, we compare the new species with four species with similar morphological characters in Table <xref ref-type="table" rid="T1">1</xref>: <italic><tp:taxon-name><tp:taxon-name-part taxon-name-part-type="genus" reg="Impatiens">Impatiens</tp:taxon-name-part> <tp:taxon-name-part taxon-name-part-type="species" reg="apalophylla">apalophylla</tp:taxon-name-part></tp:taxon-name></italic> Hook. f. (1908:243), <italic><tp:taxon-name><tp:taxon-name-part taxon-name-part-type="genus" reg="Impatiens">I.</tp:taxon-name-part> <tp:taxon-name-part taxon-name-part-type="species" reg="clavigera">clavigera</tp:taxon-name-part></tp:taxon-name></italic> Hook. f. (1908:2863), <italic><tp:taxon-name><tp:taxon-name-part taxon-name-part-type="genus" reg="Impatiens">I.</tp:taxon-name-part> <tp:taxon-name-part taxon-name-part-type="species" reg="parvisepala">parvisepala</tp:taxon-name-part></tp:taxon-name></italic> and <italic><tp:taxon-name><tp:taxon-name-part taxon-name-part-type="genus" reg="Impatiens">I.</tp:taxon-name-part> <tp:taxon-name-part taxon-name-part-type="species" reg="tianlinensis">tianlinensis</tp:taxon-name-part></tp:taxon-name></italic> S.X. Yu &amp; L.J. Zhang (2015: 253) (<xref ref-type="bibr" rid="B27">Zeng et al. 2015</xref>).</p><table-wrap id="T1" position="float" orientation="portrait"><label>Table 1.</label><caption><p>Comparison of morphological characters in <italic><tp:taxon-name><tp:taxon-name-part taxon-name-part-type="genus" reg="Impatiens">Impatiens</tp:taxon-name-part> <tp:taxon-name-part taxon-name-part-type="species" reg="wutaishanensis">wutaishanensis</tp:taxon-name-part></tp:taxon-name></italic> (n=30 for the measurements), <italic><tp:taxon-name><tp:taxon-name-part taxon-name-part-type="genus" reg="Impatiens">I.</tp:taxon-name-part> <tp:taxon-name-part taxon-name-part-type="species" reg="parvisepala">parvisepala</tp:taxon-name-part></tp:taxon-name></italic> (data from <xref ref-type="bibr" rid="B11">Hou et al. 2011</xref> and <xref ref-type="bibr" rid="B19">Son et al. 2015</xref>), <italic><tp:taxon-name><tp:taxon-name-part taxon-name-part-type="genus" reg="Impatiens">I.</tp:taxon-name-part> <tp:taxon-name-part taxon-name-part-type="species" reg="apalophylla">apalophylla</tp:taxon-name-part></tp:taxon-name></italic> (data from <xref ref-type="bibr" rid="B9">Hooker 1908a</xref> and <xref ref-type="bibr" rid="B3">Chen et al. 2007</xref>), <italic><tp:taxon-name><tp:taxon-name-part taxon-name-part-type="genus" reg="Impatiens">I.</tp:taxon-name-part> <tp:taxon-name-part taxon-name-part-type="species" reg="clavigera">clavigera</tp:taxon-name-part></tp:taxon-name></italic> (data from Hooker 1909b, <xref ref-type="bibr" rid="B11">Hou et al. 2011</xref> and <xref ref-type="bibr" rid="B21">Tan et al. 2015</xref>,) and <italic><tp:taxon-name><tp:taxon-name-part taxon-name-part-type="genus" reg="Impatiens">I.</tp:taxon-name-part> <tp:taxon-name-part taxon-name-part-type="species" reg="tianlinensis">tianlinensis</tp:taxon-name-part></tp:taxon-name></italic> (data from <xref ref-type="bibr" rid="B27">Zeng et al. 2015</xref>).</p></caption><table id="TID0EDCAG" rules="all"><tbody><tr><th rowspan="1" colspan="1">Character</th><th rowspan="1" colspan="1">
                    <italic><tp:taxon-name><tp:taxon-name-part taxon-name-part-type="genus" reg="Impatiens">I.</tp:taxon-name-part> <tp:taxon-name-part taxon-name-part-type="species" reg="wutaishanensis">wutaishanensis</tp:taxon-name-part></tp:taxon-name></italic>
                  </th><th rowspan="1" colspan="1">
                    <italic><tp:taxon-name><tp:taxon-name-part taxon-name-part-type="genus" reg="Impatiens">I.</tp:taxon-name-part> <tp:taxon-name-part taxon-name-part-type="species" reg="parvisepala">parvisepala</tp:taxon-name-part></tp:taxon-name></italic>
                  </th><th rowspan="1" colspan="1">
                    <italic><tp:taxon-name><tp:taxon-name-part taxon-name-part-type="genus" reg="Impatiens">I.</tp:taxon-name-part> <tp:taxon-name-part taxon-name-part-type="species" reg="apalophylla">apalophylla</tp:taxon-name-part></tp:taxon-name></italic>
                  </th><th rowspan="1" colspan="1">
                    <italic><tp:taxon-name><tp:taxon-name-part taxon-name-part-type="genus" reg="Impatiens">I.</tp:taxon-name-part> <tp:taxon-name-part taxon-name-part-type="species" reg="clavigera">clavigera</tp:taxon-name-part></tp:taxon-name></italic>
                  </th><th rowspan="1" colspan="1">
                    <italic><tp:taxon-name><tp:taxon-name-part taxon-name-part-type="genus" reg="Impatiens">I.</tp:taxon-name-part> <tp:taxon-name-part taxon-name-part-type="species" reg="tianlinensis">tianlinensis</tp:taxon-name-part></tp:taxon-name></italic>
                  </th></tr><tr><td rowspan="1" colspan="1">Plant height</td><td rowspan="1" colspan="1">10–35 (16.71±5.30) cm</td><td rowspan="1" colspan="1">35–60 cm</td><td rowspan="1" colspan="1">30–60 cm</td><td rowspan="1" colspan="1">50–60 cm</td><td rowspan="1" colspan="1">50–80 cm</td></tr><tr><td rowspan="1" colspan="1">Length of petiole</td><td rowspan="1" colspan="1">0.5–2.4 (1.02±0.44) cm</td><td rowspan="1" colspan="1">sub-sessile or sessile</td><td rowspan="1" colspan="1">2–4 cm</td><td rowspan="1" colspan="1">1–2 cm</td><td rowspan="1" colspan="1">(0.5–) 1–2 cm</td></tr><tr><td rowspan="1" colspan="1">Shape of leaf blade</td><td rowspan="1" colspan="1">elliptic, lanceolate, or lanceolate-oblong</td><td rowspan="1" colspan="1">obovate or obovate-lanceolate</td><td rowspan="1" colspan="1">oblong-ovate or oblong-oblanceolate</td><td rowspan="1" colspan="1">obovate or oblanceolate</td><td rowspan="1" colspan="1">obovate to oblanceolate</td></tr><tr><td rowspan="1" colspan="1">Size of leaf</td><td rowspan="1" colspan="1">3.5–12 (7.53±1.86) × 1.5–4 (2.90±0.79) cm</td><td rowspan="1" colspan="1">12–20 × 3.5–6 cm</td><td rowspan="1" colspan="1">10–22 × 4–8 cm</td><td rowspan="1" colspan="1">8–15 (–18) × 3.5–5 cm</td><td rowspan="1" colspan="1">10–15 (–18) × 5–8 cm</td></tr><tr><td rowspan="1" colspan="1">Length of peduncle</td><td rowspan="1" colspan="1">4–28 (13.00±6.71) cm</td><td rowspan="1" colspan="1">15–17 cm</td><td rowspan="1" colspan="1">7–15 cm</td><td rowspan="1" colspan="1">8–10 cm</td><td rowspan="1" colspan="1">10–15 cm,</td></tr><tr><td rowspan="1" colspan="1">No. of flowers in an inflorescence</td><td rowspan="1" colspan="1">up to 22 flowers</td><td rowspan="1" colspan="1">6–8 flowers</td><td rowspan="1" colspan="1">4–10 flowers</td><td rowspan="1" colspan="1">5–9 flowers</td><td rowspan="1" colspan="1">3–5 (–7) flowers</td></tr><tr><td rowspan="1" colspan="1">Shape and length of spur</td><td rowspan="1" colspan="1">slightly incurved or incurved, gradually constricted, 1.2–3 (2.06±0.45) cm long</td><td rowspan="1" colspan="1">nearly straight, gradually constricted, 2–2.5 cm long</td><td rowspan="1" colspan="1">incurved, abruptly elongated, 2–2.5 cm long</td><td rowspan="1" colspan="1">incurved, abruptly narrowed, 5–6 mm long</td><td rowspan="1" colspan="1">involuted, abruptly constricted, 1–1.5 cm long</td></tr><tr><td rowspan="1" colspan="1">Bracts</td><td rowspan="1" colspan="1">lanceolate to subulate, persistent</td><td rowspan="1" colspan="1">lanceolate or subulate, persistent</td><td rowspan="1" colspan="1">invisible</td><td rowspan="1" colspan="1">ovate, caducous</td><td rowspan="1" colspan="1">ovate, deciduous</td></tr><tr><td rowspan="1" colspan="1">Lower sepal</td><td rowspan="1" colspan="1">obliquely infundibuliform, with reddish patches, 1.2–2.8 (1.94±0.38) × 0.8–2.2 (1.38±0.37) cm</td><td rowspan="1" colspan="1">obliquely infundibuliform, with reddish patches, 1.8–2 × 2.5–3 cm</td><td rowspan="1" colspan="1">narrowly funnel-shaped, with reddish patches, 3 cm</td><td rowspan="1" colspan="1">narrowly funnel-shaped, absent patch, 2 × 3 cm</td><td rowspan="1" colspan="1">slightly narrowly funnel-shaped, with reddish patches, 2.5–3.5 cm</td></tr><tr><td rowspan="1" colspan="1">Dorsal petal</td><td rowspan="1" colspan="1">ovate, 1.3–2.3 (1.80±0.28) × 0.7–1.6 (1.15±0.26) cm</td><td rowspan="1" colspan="1">obovate, 1.8–2.2 × 1.5–2 cm</td><td rowspan="1" colspan="1">ellipticum, 1–4 cm</td><td rowspan="1" colspan="1">obovate, ca. 2 cm</td><td rowspan="1" colspan="1">ovate, 10–12 × 7–9 mm</td></tr><tr><td rowspan="1" colspan="1">Lateral united petals</td><td rowspan="1" colspan="1">1.6–3 cm long, with reddish patches</td><td rowspan="1" colspan="1">2.8–3 cm long, with reddish patches</td><td rowspan="1" colspan="1">2–3 cm long, with apparent reddish patches</td><td rowspan="1" colspan="1">2–6 cm long, absent patch</td><td rowspan="1" colspan="1">2–2.5 cm long, with reddish patches</td></tr><tr><td rowspan="1" colspan="1">Pollen grains</td><td rowspan="1" colspan="1">30.00±0.98 (28.35–32.11) × 16.56±1.78 (14.51–21.73) μm</td><td rowspan="1" colspan="1">28.84 (27.98–30.17) × 20.57 (19.70–21.63) μm</td><td rowspan="1" colspan="1">31.85 (30.96–32.73) × 5.57 (5.13–6.75) μm</td><td rowspan="1" colspan="1">Missing data</td><td rowspan="1" colspan="1">30.13 (29.62–30.47) × 12.95 (12.68–13.54) μm</td></tr></tbody></table></table-wrap></tp:treatment-sec><ref-list><ref id="B11"><mixed-citation xmlns:xlink="http://www.w3.org/1999/xlink" xlink:type="simple"><person-group><name name-style="western"><surname>Hou</surname><given-names>YT</given-names></name><name name-style="western"><surname>Zhou</surname><given-names>XR</given-names></name><name name-style="western"><surname>Yu</surname><given-names>SX</given-names></name></person-group> (<year>2011</year>) <article-title><italic><tp:taxon-name><tp:taxon-name-part taxon-name-part-type="genus">Impatiens</tp:taxon-name-part> <tp:taxon-name-part taxon-name-part-type="species">parvisepala</tp:taxon-name-part></tp:taxon-name></italic> (<tp:taxon-name><tp:taxon-name-part taxon-name-part-type="family">Balsaminaceae</tp:taxon-name-part></tp:taxon-name>), a new species from Guangxi, China.</article-title><source>Annales Botanici Fennici</source><volume>48</volume>(<issue>1</issue>): <fpage>57</fpage>–<lpage>62</lpage>. <ext-link xlink:type="simple" ext-link-type="doi" xlink:href="10.5735/085.048.0108">https://doi.org/10.5735/085.048.0108</ext-link></mixed-citation></ref><ref id="B12"><mixed-citation xmlns:xlink="http://www.w3.org/1999/xlink" xlink:type="simple"><institution xlink:type="simple">IUCN</institution> (<year>2019</year>) Guidelines for Using the IUCN Red List Categories and Criteria. Version 14. Prepared by the Standards and Petitions Subcommittee. <ext-link xlink:type="simple" ext-link-type="uri" xlink:href="http://www.iucnredlist.org/documents/RedListGuidelines.pdf">http://www.iucnredlist.org/documents/RedListGuidelines.pdf</ext-link></mixed-citation></ref><ref id="B24"><mixed-citation xmlns:xlink="http://www.w3.org/1999/xlink" xlink:type="simple"><person-group><name name-style="western"><surname>Yang</surname><given-names>J</given-names></name><name name-style="western"><surname>Cai</surname><given-names>L</given-names></name><name name-style="western"><surname>Liu</surname><given-names>DT</given-names></name><name name-style="western"><surname>Chen</surname><given-names>G</given-names></name><name name-style="western"><surname>Gratzfeld</surname><given-names>J</given-names></name><name name-style="western"><surname>Sun</surname><given-names>WB</given-names></name></person-group> (<year>2020</year>) China’s conservation program on Plant Species with Extremely Small Populations (PSESP): Progress and perspectives. Biological Conservation 244: e108535. <ext-link xlink:type="simple" ext-link-type="doi" xlink:href="10.1016/j.biocon.2020.108535">https://doi.org/10.1016/j.biocon.2020.108535</ext-link></mixed-citation></ref><ref id="B19"><mixed-citation xmlns:xlink="http://www.w3.org/1999/xlink" xlink:type="simple"><person-group><name name-style="western"><surname>Son</surname><given-names>HT</given-names></name><name name-style="western"><surname>Bon</surname><given-names>Tn</given-names></name><name name-style="western"><surname>Hung</surname><given-names>NQ</given-names></name><name name-style="western"><surname>Vinh</surname><given-names>PV</given-names></name><name name-style="western"><surname>Anh</surname><given-names>TV</given-names></name></person-group> (<year>2015</year>) <article-title><italic><tp:taxon-name><tp:taxon-name-part taxon-name-part-type="genus">Impatiens</tp:taxon-name-part> <tp:taxon-name-part taxon-name-part-type="species">parvisepala</tp:taxon-name-part></tp:taxon-name></italic> (<tp:taxon-name><tp:taxon-name-part taxon-name-part-type="family">Balsaminaceae</tp:taxon-name-part></tp:taxon-name>): a newly recorded from Vietnam.</article-title><source>Vietnam Journal of Forest Science</source><volume>4</volume>: <fpage>4018</fpage>–<lpage>4020</lpage>. <ext-link xlink:type="simple" ext-link-type="uri" xlink:href="http://vafs.gov.vn/">http://vafs.gov.vn/</ext-link></mixed-citation></ref><ref id="B9"><mixed-citation xmlns:xlink="http://www.w3.org/1999/xlink" xlink:type="simple"><person-group><name name-style="western"><surname>Hooker</surname><given-names>JD</given-names></name></person-group> (<year>1908a</year>) Les Especes Du Genre “<italic><tp:taxon-name><tp:taxon-name-part taxon-name-part-type="genus">Impatiens</tp:taxon-name-part></tp:taxon-name></italic>” dans l’Herbier du Museum de Paris. Nouvelles Archives du Museum d’Histoire Naturelle, Paris, ser. 4, 10: 233–272.</mixed-citation></ref><ref id="B3"><mixed-citation xmlns:xlink="http://www.w3.org/1999/xlink" xlink:type="simple"><person-group><name name-style="western"><surname>Chen</surname><given-names>YL</given-names></name><name name-style="western"><surname>Akiyama</surname><given-names>S</given-names></name><name name-style="western"><surname>Ohba</surname><given-names>H</given-names></name></person-group> (<year>2007</year>) <article-title><tp:taxon-name><tp:taxon-name-part taxon-name-part-type="family">Balsaminaceae</tp:taxon-name-part></tp:taxon-name>.</article-title> In: <person-group><name name-style="western"><surname>Wu</surname><given-names>ZY</given-names></name><name name-style="western"><surname>Raven</surname><given-names>PH</given-names></name><name name-style="western"><surname>Hong</surname><given-names>DY</given-names></name></person-group> (<role>Eds</role>) <issue-title>Flora of China (Vol.</issue-title><source>12). Science Press, Beijing &amp; Missouri Botanical Garden Press, St. Louis</source>, <fpage>43</fpage>–<lpage>113</lpage>.</mixed-citation></ref><ref id="B21"><mixed-citation xmlns:xlink="http://www.w3.org/1999/xlink" xlink:type="simple"><person-group><name name-style="western"><surname>Tan</surname><given-names>YH</given-names></name><name name-style="western"><surname>Liu</surname><given-names>YN</given-names></name><name name-style="western"><surname>Jiang</surname><given-names>H</given-names></name><name name-style="western"><surname>Zhu</surname><given-names>XX</given-names></name><name name-style="western"><surname>Zhang</surname><given-names>W</given-names></name><name name-style="western"><surname>Yu</surname><given-names>SX</given-names></name></person-group> (<year>2015</year>) <italic><tp:taxon-name><tp:taxon-name-part taxon-name-part-type="genus">Impatiens</tp:taxon-name-part> <tp:taxon-name-part taxon-name-part-type="species">pandurata</tp:taxon-name-part></tp:taxon-name></italic> (<tp:taxon-name><tp:taxon-name-part taxon-name-part-type="family">Balsaminaceae</tp:taxon-name-part></tp:taxon-name>), a new species from Yunnan, China. Botanical Studies 56: 29. <ext-link xlink:type="simple" ext-link-type="doi" xlink:href="10.1186/s40529-015-0108-4">https://doi.org/10.1186/s40529-015-0108-4</ext-link></mixed-citation></ref><ref id="B27"><mixed-citation xmlns:xlink="http://www.w3.org/1999/xlink" xlink:type="simple"><person-group><name name-style="western"><surname>Zeng</surname><given-names>L</given-names></name><name name-style="western"><surname>Liu</surname><given-names>YN</given-names></name><name name-style="western"><surname>Gogoi</surname><given-names>R</given-names></name><name name-style="western"><surname>Zhang</surname><given-names>LJ</given-names></name><name name-style="western"><surname>Yu</surname><given-names>SX</given-names></name></person-group> (<year>2015</year>) <article-title><italic><tp:taxon-name><tp:taxon-name-part taxon-name-part-type="genus">Impatiens</tp:taxon-name-part> <tp:taxon-name-part taxon-name-part-type="species">tianlinensis</tp:taxon-name-part></tp:taxon-name></italic> (<tp:taxon-name><tp:taxon-name-part taxon-name-part-type="family">Balsaminaceae</tp:taxon-name-part></tp:taxon-name>), a new species from Guangxi, China.</article-title><source>Phytotaxa</source><volume>227</volume>(<issue>3</issue>): <fpage>253</fpage>–<lpage>260</lpage>. <ext-link xlink:type="simple" ext-link-type="doi" xlink:href="10.11646/phytotaxa.227.3.4">https://doi.org/10.11646/phytotaxa.227.3.4</ext-link></mixed-citation></ref></ref-list></tp:taxon-treatment>
